# Supplementary material for: Analgesic Effect of SH003 and Trichosanthes kirilowii Maximowicz in Paclitaxel-Induced Neuropathic Pain in Mice
Source: Curr Issues Mol Biol. 2022 Jan 31;44(2):718–30. doi: 10.3390/cimb44020050 (PMC8929024; doi:10.3390/cimb44020050)
Supplement: Supplementary file 1 [file cimb-44-00050-s001.zip]

Archive with 1 entries (1 files):
- cimb-1510501-supplementary.pdf
